# Supplementary material for: Identification and profiling of microRNAs responsive to cadmium toxicity in hepatopancreas of the freshwater crab Sinopotamon henanense
Source: Hereditas. 2019 Nov 4;156:34. doi: 10.1186/s41065-019-0110-z (PMC6829971; doi:10.1186/s41065-019-0110-z)
Supplement: Supplementary file 2 — Additional file 2: Novel miRNA candidates identified from the hepatopancreas of the S. henanense. [file 41065_2019_110_MOESM2_ESM.xlsx]

## Sheet: Sheet1
miR-name	Length	Sequence (5’to 3’)
novel-m0004-3p	22	TGTGCGTTTTCGCAGTTCTGCT
novel-m0002-3p	22	TGTGCGTTTTCGCAGTTCTGCT
novel-m0076-5p	22	AGTTGGAAGTGGGGATCTCAGG
novel-m0003-3p	21	CTTCGCATGTTGGATAGTTGT
novel-m0155-3p	21	CTTCGCATGTTGGATAGTTGT
novel-m0142-5p	20	CCCCACAAATTGAGCTACCC
novel-m0084-5p	20	CCCCACAAATTGAGCTACCC
novel-m0014-3p	22	AAGGTACCTTGACTTTTTCTGT
novel-m0087-3p	22	TCCAGTGATGAGCTCGTGGAGA
novel-m0070-3p	22	TCCAGTGATGAGCTCGTGGAGA
novel-m0013-3p	23	TAAAAGTTACTGCTAGAAGTCCT
novel-m0048-3p	22	ATTGGCCAGGAATCTGACGCCA
novel-m0063-3p	21	TCAGAAGCAGGTGACATGTCA
novel-m0148-5p	22	TTTATCAATACGGATCAAAACT
novel-m0126-3p	21	CACCACCTACATCGGGCCCCG
novel-m0125-3p	21	CACCACCTACATCGGGCCCCG
novel-m0157-3p	22	CCACCACCTACATCGGGCCCCG
novel-m0069-5p	22	TCCACGAGCTCATCACTGGAGA
novel-m0037-3p	22	GTCAGGAATTGTGTGAAGGTGG
novel-m0010-5p	22	TACGGAAGCAAAGAAGTCATTT
novel-m0165-3p	22	TACGGAAGCAAAGAAGTCATTT
novel-m0016-3p	22	TACGGAAGCAAAGAAGTCATTT
novel-m0018-5p	21	TCCATGACACCTGTGGGAACC
novel-m0156-5p	21	TGAACAGAATCAAGTAGTGAT
novel-m0136-5p	21	TTACAGGTCATGTTATATCCC
novel-m0061-3p	22	TCTGCAAAATCCCTTGCCTTGT
novel-m0158-3p	22	CTGCGCAATGACTCCCTGCTAG
novel-m0028-5p	24	TGAAGAGATTCCTTGATGGTCATT
novel-m0148-3p	22	TTTGATGCGTATTGATATGTAT
novel-m0071-5p	21	TTCCACAGCCGGGCGACTCTG
novel-m0108-5p	22	TGTGAGAACTCGTAAGAGCTAT
novel-m0107-5p	22	TGTGAGAACTCGTAAGAGCTAT
novel-m0050-5p	21	CTACTAGTATTATTAGTAACT
novel-m0151-3p	21	CGTGTGTATTTCCTCCCCTCA
novel-m0005-5p	21	TGCAGTACATACCAGGGGGCG
novel-m0032-5p	21	TCGACTCATCCCGTTGGCCCT
novel-m0011-5p	21	TCGACTCATCCCGTTGGCCCT
novel-m0068-5p	21	TGCAGCAACGTCTCGACGGTG
novel-m0083-3p	22	CTCGGGGACTGCCAATCAGCTT
novel-m0131-5p	22	CCCCCAGACCACCACTCATCCT
novel-m0168-5p	21	CGCGGTGTACTGAAGGTGTTC
novel-m0053-3p	24	TGCAGGAGTTGACTAAAGTGATTC
novel-m0116-5p	22	TTCTTGGGCTACAATTTTTTCT
novel-m0154-3p	22	AAGGATGTCAGGAGCACAGTCT
novel-m0115-5p	22	CCATAGCGCCTGTAGGCTCTCT
novel-m0008-5p	21	CTGACAGCTGAAGTGGGTTGT
novel-m0079-5p	21	TTTGTGAACAGCGACTTGACA
novel-m0118-3p	22	GTCAGGAACTGTGTGAAGGTGG
novel-m0170-5p	22	GTTAACACTATCGTCAGACTGG
novel-m0137-3p	21	CATCTTGAGAAGCTGAAGGAT
novel-m0162-3p	20	CTATGTCGATCTCAAGAAGG
novel-m0098-3p	21	TATGCCCTGGGATTGCTATGG
novel-m0060-3p	22	TACTGATCTCGCCATTGCCAGG
novel-m0139-3p	22	TACTGATCTCGCCATTGCCAGG
novel-m0113-5p	20	CCGGGGCCTGATGTGGGTGG
novel-m0042-5p	22	GTTTCTGTACGTATGACCAGCC
novel-m0099-3p	22	ATAGTCAGCCATCAGTGGGACT
novel-m0019-5p	22	CTCCGTCTGTACGAAGTCGAAC
novel-m0056-5p	20	TGCAGTGCTTCTGGACATGC
novel-m0101-3p	21	CTCAGTGCTGTGATGGCCTCT
novel-m0034-3p	21	CTCTCAGAACGTCAGTTTGGA
novel-m0100-3p	21	CTCAGTGCTGTGATGGCCTCT
novel-m0144-3p	21	TGTGGTCAGTTGCAAAGAACT
novel-m0026-5p	21	TCATCTTGTCATTGTATAACT
novel-m0166-3p	20	CCTCTCACCTACCTCAGCAG
novel-m0054-3p	20	CCTCTCACCTACCTCAGCAG
novel-m0172-5p	21	TTGTGGTTATGTTATCAGACT
novel-m0109-5p	21	GTCGGCTCGTCTCCTCCTTCC
novel-m0024-5p	22	TTGGCCGGATGACCAAATCTCC
novel-m0023-5p	22	TTGGCCGGATGACCAAATCTCC
novel-m0132-5p	22	CACATTATACAGCGAAGGTTTG
novel-m0105-5p	22	ATGGATGATCTGAAGGAGACCA
novel-m0082-5p	22	CTGGAAACTTCATATCTCGACT
novel-m0102-5p	22	AGGTTACTGTCTCCGAGGATAA
novel-m0103-5p	22	AGGTTACTGTCTCCGAGGATAA
novel-m0021-5p	21	TCGAGTACGCAGTGCAGTTCT
novel-m0095-3p	22	TCTGTGTTTCATTTCCACCATC
novel-m0122-3p	22	CTCGGATGGCTGACAGCTGAAG
novel-m0009-3p	20	CGTTTCAGGGGGCAGAGACG
novel-m0020-5p	21	CACCTCGAGTACGCAGTGCAG
novel-m0150-3p	21	TTAGGTTCAAAGATGTGATCC
novel-m0015-5p	18	GTGGAACCTGCCTTATGG
novel-m0033-3p	21	TCGCTGGTGACTGTGGGCTTC
novel-m0161-5p	22	TGTGTGTTTTCGCAGTTCTGCT
novel-m0160-5p	22	TGTGTGTTTTCGCAGTTCTGCT
novel-m0066-3p	21	TCTTTCCTGTGAACTCAGGAG
novel-m0017-3p	22	TTTACTGATCTGGTGTTTTACT
novel-m0040-5p	20	GAGGACCGATGGGCTTCGCC
novel-m0163-5p	21	CAGTCCTTCACCTCAACAACA
novel-m0090-5p	22	AGCATCAACATCTGCAGGAACT
novel-m0051-5p	22	TGCGCCGGACTACAGTAAGGAA
novel-m0152-3p	21	TTTTTACGTTTTGGCATCTGT
novel-m0135-3p	21	TTTCTGCCGCTGTCATTGCTG
novel-m0111-5p	22	CTGCCTTGTGGAACGCCTTCGT
novel-m0065-3p	22	CCTTATCGTCTATTCGGAGACG
novel-m0167-3p	21	CTCGTCGGCGTCCCGCGCTGC
novel-m0086-3p	21	TCTGTCGTATGGAGAAAGACT
novel-m0077-3p	21	TCTGTCGTATGGAGAAAGACT
novel-m0123-3p	22	CACACATGAGAGGCATACTCCA
novel-m0128-3p	22	AGCGACGTCATATACCTTGACT
novel-m0106-5p	22	CATGCAGGTTGTTAAGCTGTCT
novel-m0138-3p	21	GGGTTTTGCTTCGTATTGAAT
novel-m0001-5p	22	ATGTGAATCGGAGAAGCACCCC
novel-m0110-3p	22	CCCTTCACCTTCCTCTTCCCCC
novel-m0044-3p	21	TGCCGAGAGTTGTTTGGAATG
novel-m0058-3p	21	CCCAAAGGGAAAGTGGTACTG
novel-m0134-5p	21	ACATAGTGACGATTGGCAACC
novel-m0149-5p	20	CAGCAGCTTGTCGATGTTGG
novel-m0047-3p	21	TGCCGAGAGTTGTTTGGAATG
novel-m0039-5p	21	TGCCGAGAGTTGTTTGGAATG
novel-m0007-3p	20	AGGACGTCGCTGGTGACTGT
novel-m0141-3p	21	TGCCGAGAGTTGTTTGGAATG
novel-m0049-5p	21	CTTCCGTTTCTCGATGTATTG
novel-m0015-3p	22	AAGGACAAGGGCATGGCGCCAT
novel-m0043-5p	21	CATTGATGTCATCTATTGTCT
novel-m0089-3p	23	CCCCCAGCAGGCTAAGGTCGACC
novel-m0029-3p	21	CCTAGGTCTCATACTCTCCCC
novel-m0094-5p	21	GTGGATGGTGGAAATGAAACA
novel-m0057-5p	22	CATGCTCATGACGAGGACCACC
novel-m0022-5p	22	TTGTGATAGTGTTCTTTCTGCT
novel-m0153-3p	21	TTCACCTCCTATGATGACATG
novel-m0063-5p	22	GACATGCCGTTTGCTTTTGACT
novel-m0075-5p	22	CAGTCGGCTTGGGTACTGCGAC
novel-m0171-3p	20	CCCCACGGGGCAAGGCGGCG
novel-m0014-5p	23	AGGCAAAAAGTCAAGGTGAACTT
novel-m0146-5p	22	AGGATGGTGGAAATGACACACG
novel-m0096-5p	21	GAAATGAAACACGGACTGGCA
novel-m0119-3p	22	CATGAAGGTAAAGTTCAAATCT
novel-m0104-5p	21	CTTGCTATCAGACGGAGAGCC
novel-m0133-5p	22	ACGCTGTGCGAGTTTCGACCTG
novel-m0112-5p	22	ACGCTGTGCGAGTTTCGACCTG
novel-m0121-3p	22	TCAGGTTGTGCCACTCCCTCTG
novel-m0031-3p	22	TAGGAAGAGGCGTTTTGTCACG
novel-m0130-5p	21	GTAGCATGAGCCTAGAAGACT
novel-m0041-5p	21	CATCATGTCGTTTACATATGT
novel-m0127-3p	20	GGTGGTGTTGGTGTTGGTGG
novel-m0173-3p	20	AAACTAGTTGGACTGTCTCT
novel-m0072-3p	22	CTCTCCGTGATGAGCTCGTGGA
novel-m0025-5p	22	CAACTTATTCCAATGCTGGATT
novel-m0120-5p	22	TTGAGCAGTTGTACATGGCTGA
novel-m0073-5p	20	TTCGGCCCGGTAGACACAAG
novel-m0092-3p	22	CGGACAGGTGAACTAACTCTTC
novel-m0080-5p	23	CAAGAAATCTGTTGATGGCCTCT
novel-m0027-5p	22	TTGAGCAGTTGTACATGGCTGA
novel-m0046-3p	22	TCTGTCCACTCCCGTGCTCCTG
novel-m0169-3p	22	GAGGACGAGGAGCAGAAGCCTG
novel-m0012-3p	22	TCAGGTTGTGCCACTCCCTCTG
novel-m0030-5p	22	ACGCTGTGCGAGTTTCGACCTG
novel-m0038-3p	21	TTTCCACCGTAAACACAGATG
novel-m0064-3p	22	CGTGGACCGTGATCTCAGATAT
novel-m0088-5p	22	ATGGTGGTGGTGATGGTGGTGG
novel-m0081-3p	22	TGCGGTCAGCAGTATCGGCCCT
novel-m0006-3p	22	GTAGGATGTCTGCATTTTGTGG
novel-m0074-5p	22	TTCCGGACAAAGGCTTGGCCAG
novel-m0052-5p	22	TAGACTACTGTTCTTGTTGCTT
novel-m0116-3p	21	GTTGTAAGCCTGAGGGAGTTC
novel-m0143-3p	22	CGTGGACCGTGATCTCAGATAT
novel-m0140-3p	22	AGAAGAGTCGCACTGCCAGACT
novel-m0089-5p	24	ATGACCTTGGCCTCTGTGGTGTAC
novel-m0091-5p	20	CCGGGGACCGATGTAGGTGG
novel-m0078-3p	23	CTAGCAGGGCTGTATGGTCTTGG
novel-m0145-3p	22	CTGGTGGTGGTGGTGGTGGTGG
novel-m0114-5p	22	TCTGAGAACCCACAGCGGCCGT
novel-m0036-5p	21	CAGGACTTCGTAGTGAGGTGG
novel-m0035-3p	21	CAGGACTTCGTAGTGAGGTGG
novel-m0129-3p	20	TAGGTTGGTTAAGCAGGATC
novel-m0059-3p	21	TGCTCGGGGCAAGACAGGCGC
novel-m0124-5p	21	ATGACAGAAAGATCAGAAGTT
novel-m0028-3p	21	TGCCACAGAGTCTCTCTTCTT
novel-m0097-5p	22	CTGGTGGTGGTGGTGGTGGTGG
novel-m0117-3p	21	CGAGGCCAAGAGGCGAAACCC
novel-m0085-3p	22	ATCACTGAACATAAGCGTGACG
novel-m0045-3p	21	TGCCGAGAGTTGTTTGGAATG
novel-m0159-3p	21	TGAACCAGTTGGCAGAGTTCA
novel-m0164-3p	22	CTGGTGGTGGTGGTGGTGGTGG
novel-m0062-5p	21	CACCAACTGGGACGACATGGA
novel-m0147-3p	22	TGTGTCATTTCCACCATCCTCC
novel-m0093-5p	22	CTGGTGGTGGTGGTGGTGGTGG
novel-m0067-5p	22	GTGAGACAATTTCTTGGATTAG
novel-m0142-3p	21	AAAGCCATGTAGTGGTGGGGT
novel-m0055-3p	21	CCAGGGCCAGCTGTCGGCCTA
novel-m0070-5p	22	CCCGCGAGCTGTCACGAGGAGC
novel-m0141-5p	21	ACAGAGCTCGTGGCTGGAGCA
novel-m0047-5p	21	ACAGAGCTCGTGGCTGGAGCA
novel-m0045-5p	21	ACAGAGCTCGTGGCTGGAGCA
novel-m0044-5p	21	ACAGAGCTCGTGGCTGGAGCA
novel-m0035-5p	21	CTCCTTCCTATCTGGTTAACC
novel-m0168-3p	20	GACGCCGTCACCTACACCGA
novel-m0080-3p	25	AAGTCCATTGATGACATTTCTTGTG
novel-m0009-5p	21	TTGGAATGTTTTCGAAACCAT
novel-m0005-3p	22	GACCCCTGGGAGGTGCAGTACA
